# Supplementary material for: Structural mutations of small single copy (SSC) region in the plastid genomes of five Cistanche species and inter-species identification
Source: BMC Plant Biol. 2022 Aug 25;22:412. doi: 10.1186/s12870-022-03682-x (PMC9404617; doi:10.1186/s12870-022-03682-x)
Supplement: Supplementary file 1 — Additional file 1: Table S1. Characteristics of the five Cistanche species plastomes. Table S2. Details of plastome or chloroplast genome sequences downloaded from NCBI used in this study. Table S3. Gene content in SSC region of Orobanchaceae species. Table S4. The position of genesin LSC, IR and SSC regions in five Cistanche species. Table S5. The list of lost genes in Orobanchaceae species. Table S6. The list of pseudogenes in Orobanchaceae species. Table S7. The thirteen pairs of primers for the ampilification of DNA barcode markers. Fig. S1. The coverage depth of the four Cistanche plastomes. The raw sequence reads were mapped to the reference plastome sequences. A) C. deserticola; B) C. salsa; C) C. sinensis; D) C. tubulosa. The X-axis shows the plastome positions. The Y-axis shows the depth. The Y-axis shows the coverage depth of the mapped reads. Fig. S2. The dot plots showing the self-2-selfalignment of the four Cistanche plastomes sequences. The plots were generated using Gepard. A) C. deserticola; B) C. salsa; C) C. sinensis; D) C. tubulosa. Fig. S3. A schematic map of the Cistanche deserticola plastome.The first circle shows the species name and specific information regarding the genome (length, GC content, and the number of genes) from the center going outward. The second circle shows the length of the corresponding single short copy (SSC), inverted repeat (IRa and IRb), and large single-copy (LSC) regions from the center going outward. The third circle shows the GC content. The outer circle shows the gene names and their optional codon usage bias in parentheses.The genes are colored based on their functional categories. Genes inside andoutside of the circle are transcribed in clockwise and counterclockwise directions, represented with arrows. Fig. S4. A schematic map of the Cistanche salsa plastome. The first circle shows the species name and specific information regarding the genome (length, GC content, and the number of genes)from the center going out [file 12870_2022_3682_MOESM1_ESM.zip]

Archive with 3 entries (3 files):
- Supplementary Information file 1.pdf
- TableS5.xlsx
- TableS6.xlsx
