# Supplementary material for: Structural mutations of small single copy (SSC) region in the plastid genomes of five Cistanche species and inter-species identification
Source: BMC Plant Biol. 2022 Aug 25;22:412. doi: 10.1186/s12870-022-03682-x (PMC9404617; doi:10.1186/s12870-022-03682-x)
Supplement: Supplementary file 1 — Additional file 1: Table S1. Characteristics of the five Cistanche species plastomes. Table S2. Details of plastome or chloroplast genome sequences downloaded from NCBI used in this study. Table S3. Gene content in SSC region of Orobanchaceae species. Table S4. The position of genesin LSC, IR and SSC regions in five Cistanche species. Table S5. The list of lost genes in Orobanchaceae species. Table S6. The list of pseudogenes in Orobanchaceae species. Table S7. The thirteen pairs of primers for the ampilification of DNA barcode markers. Fig. S1. The coverage depth of the four Cistanche plastomes. The raw sequence reads were mapped to the reference plastome sequences. A) C. deserticola; B) C. salsa; C) C. sinensis; D) C. tubulosa. The X-axis shows the plastome positions. The Y-axis shows the depth. The Y-axis shows the coverage depth of the mapped reads. Fig. S2. The dot plots showing the self-2-selfalignment of the four Cistanche plastomes sequences. The plots were generated using Gepard. A) C. deserticola; B) C. salsa; C) C. sinensis; D) C. tubulosa. Fig. S3. A schematic map of the Cistanche deserticola plastome.The first circle shows the species name and specific information regarding the genome (length, GC content, and the number of genes) from the center going outward. The second circle shows the length of the corresponding single short copy (SSC), inverted repeat (IRa and IRb), and large single-copy (LSC) regions from the center going outward. The third circle shows the GC content. The outer circle shows the gene names and their optional codon usage bias in parentheses.The genes are colored based on their functional categories. Genes inside andoutside of the circle are transcribed in clockwise and counterclockwise directions, represented with arrows. Fig. S4. A schematic map of the Cistanche salsa plastome. The first circle shows the species name and specific information regarding the genome (length, GC content, and the number of genes)from the center going out [file 12870_2022_3682_MOESM1_ESM.zip › TableS5.xlsx]

## Sheet: Table S5
Table S5 The list of lost genes in Orobanchaceae species.
Species	Lost gene
Aphyllon_californicum_NC_025651	atpI	ccsA	cemA	ndhA	ndhC	ndhD	ndhE	ndhF	ndhG	ndhH	ndhI	ndhJ	ndhK	petA	petB	petD	petG	petL	petN	psaA	psaB	psaC	psaJ	psbA	psbB	psbC	psbD	psbE	psbF	psbH	psbN	psbT	psbZ	ycf3	ycf4	ycf15	rpoA	rpoB	rpoC1	rpoC2
Aphyllon_fasciculatum_NC_039679	atpA	atpB	atpE	atpF	atpH	atpI	ndhA	ndhB	ndhC	ndhD	ndhE	ndhF	ndhG	ndhH	ndhI	ndhJ	ndhK	petA	petB	petD	petG	petL	petN	psaA	psaB	psaC	psaI	psaJ	psbA	psbB	psbC	psbD	psbE	psbF	psbH	psbI	psbJ	psbK	psbL	psbM	psbN	psbT	psbZ	ycf3	ycf4	ycf15	rpoA	rpoB	rpoC1
Orobanche_latisquama_NC_025641	atpA	atpB	atpE	atpF	atpH	atpI	ccsA	cemA	clpP	ndhA	ndhB	ndhC	ndhD	ndhE	ndhF	ndhG	ndhH	ndhI	ndhJ	ndhK	rpl22	rpl23	petA	petB	petD	petG	petL	petN	psaA	psaB	psaC	psaI	psaJ	psbA	psbB	psbC	psbD	psbE	psbF	psbH	psbI	psbJ	psbK	psbL	psbM	psbN	psbT	psbZ	rbcL
Conopholis_americana_NC_023131	atpA	atpB	atpE	atpF	atpH	atpI	ccsA	cemA	ndhA	ndhB	ndhC	ndhD	ndhE	ndhF	ndhG	ndhH	ndhI	ndhJ	ndhK	petA	petB	petD	petG	petL	petN	psaA	psaB	psaC	psaI	psaJ	psbA	psbB	psbC	psbD	psbE	psbF	psbH	psbI	psbJ	psbK	psbL	psbM	psbN	psbT	psbZ	rbcL	rpl22	rpl23	rpoA
Epifagus_virginiana_NC_001568	atpA	atpB	atpE	atpF	atpH	atpI	ccsA	cemA	ndhA	ndhB	ndhC	ndhD	ndhE	ndhF	ndhG	ndhH	ndhI	ndhJ	ndhK	petA	petB	petD	petG	petL	petN	psaA	psaB	psaC	psaI	psaJ	psbA	psbB	psbC	psbD	psbE	psbF	psbH	psbI	psbJ	psbK	psbL	psbM	psbN	psbT	psbZ	rbcL	rpl14	rpl22	rpl23
Brandisia_swinglei_NC_042954	none
Lathraea_squamaria_NC_027838	ccsA	cemA	ndhA	ndhB	ndhD	ndhF	ndhG	ndhH	ndhI	ndhJ	ndhK	petA	petB	petD	petG	petL	psaA	psaB	psaJ	psbA	psbB	psbC	psbD	psbH	psbJ	psbK	psbT	rbcL	rpl23	rpoA	rpoC2	rps19	ycf4	ycf15
Castilleja_paramensis_NC_031805	ndhD	ndhF	ndhH	ndhJ	infA
Pedicularis_hallaisanensis_NC_037433	accD	ccsA	ndhA	ndhB	ndhC	ndhD	ndhE	ndhF	ndhG	ndhH	ndhI	ndhJ	ndhK	rpoA	ycf15
Pedicularis_ishidoyana_NC_029700	ccsA	ndhA	ndhB	ndhC	ndhD	ndhF	ndhG	ndhH	ndhI	ndhJ	ndhK	psbD	tcf15
Diphelypaea_coccinea_NC_043877	atpA	atpB	atpE	atpF	atpH	atpI	ccsA	cemA	ndhA	ndhB	ndhC	ndhD	ndhE	ndhF	ndhG	ndhH	ndhI	ndhJ	ndhK	petA	petB	petD	petG	petL	petN	psaA	psaB	psaC	psaI	psaJ	psbA	psbB	psbC	psbD	psbE	psbF	psbH	psbI	psbJ	psbK	psbL	psbM	psbN	psbT	psbZ	rbcL	rpl23	rpl32	rps15
Phelipanche_purpurea_NC_023132	atpB	ccsA	cemA	ndhA	ndhB	ndhC	ndhD	ndhE	ndhF	ndhG	ndhH	ndhI	ndhJ	ndhK	petA	petB	petD	petG	petL	petN	psaA	psaB	psaC	psaI	psaJ	psbA	psbB	psbC	psbD	psbE	psbF	psbH	psbI	psbJ	psbK	psbL	psbM	psbN	psbT	psbZ	rbcL	rpl23	rps16	rpoA	rpoB	rpoC1	rpoC2	ycf1	ycf15
Phelipanche_ramosa_NC_023465	atpB	ccsA	cemA	ndhA	ndhB	ndhC	ndhD	ndhE	ndhF	ndhG	ndhH	ndhI	ndhJ	ndhK	petA	petB	petD	petG	petL	petN	psaA	psaB	psaC	psaI	psaJ	psbA	psbB	psbC	psbD	psbE	psbF	psbH	psbI	psbJ	psbK	psbL	psbM	psbN	psbT	psbZ	rbcL	rpl23	rps16	rpoA	rpoB	rpoC1	rpoC2	ycf1	ycf15
Orobanche_austrohispanica_NC_031441	atpB	atpI	ccsA	cemA	ndhA	ndhB	ndhC	ndhD	ndhE	ndhF	ndhG	ndhH	ndhI	ndhJ	ndhK	petA	petB	petD	petG	petL	petN	psaA	psaB	psaC	psaI	psaJ	psbA	psbB	psbC	psbD	psbE	psbF	psbH	psbI	psbJ	psbK	psbL	psbN	psbT	psbZ	rbcL	rpl23	rpoA	rpoB	rpoC1	rpoC2	rps16	ycf1	ycf4
Orobanche_gracilis_NC_023464	atpA	atpB	atpE	atpF	atpH	atpI	ccsA	cemA	infA	ndhA	ndhB	ndhC	ndhD	ndhE	ndhF	ndhG	ndhH	ndhI	ndhJ	ndhK	petA	petB	petD	petL	petN	psaA	psaB	psaC	psaI	psaJ	psbA	psbB	psbC	psbD	psbE	psbF	psbH	psbI	psbJ	psbK	psbL	psbN	psbT	psbZ	rbcL	rpl22	rpl23	rps16	rpoA
Orobanche_densiflora_NC_031442	ccsA	cemA	ndhA	ndhB	ndhC	ndhD	ndhE	ndhF	ndhG	ndhH	ndhI	ndhJ	ndhK	petA	petB	petD	petG	petL	petN	psaA	psaB	psaC	psaI	psaJ	psbA	psbB	psbC	psbD	psbE	psbF	psbH	psbI	psbJ	psbK	psbL	psbM	psbN	psbT	rbcL	rpl23	rpoA	rpoB	rpoC1	rpoC2	ycf1	ycf3	ycf4	ycf5
Orobanche_crenata_NC_024845	ccsA	cemA	ndhA	ndhB	ndhC	ndhD	ndhE	ndhF	ndhG	ndhH	ndhI	ndhJ	ndhK	petA	petB	petD	petN	rpl23	psaA	psaB	psaC	psaI	psaJ	psbA	psbB	psbC	psbD	psbE	psbF	psbH	psbI	psbJ	psbK	psbL	psbM	psbN	psbT	psbZ	rbcL	ycf1	ycf3	ycf4	ycf15	rpoA	rpoB	rpoC1	rpoC2
Orobanche_pancicii_NC_031443	atpF	ccsA	cemA	ndhA	ndhB	ndhC	ndhD	ndhE	ndhF	ndhG	ndhH	ndhI	ndhJ	ndhK	petA	petB	petD	petL	petN	psaA	psaB	psaC	psaI	psaJ	psbA	psbB	psbC	psbD	psbE	psbF	psbH	psbJ	psbK	psbL	psbM	psbN	psbT	rbcL	rpl23	rps16	rpoA	rpoB	rpoC1	rpoC2	ycf1	ycf15	ycf3	ycf4
Orobanche_rapum_genistae_NC_031444	accD	atpF	ccsA	cemA	ndhA	ndhB	ndhC	ndhD	ndhE	ndhF	ndhG	ndhH	ndhI	ndhJ	ndhK	petA	petB	petD	petL	petN	psaA	psaB	psaC	psaI	psaJ	psbA	psbB	psbC	psbD	psbE	psbF	psbH	psbI	psbJ	psbK	psbL	psbM	psbN	psbT	rbcL	rpl23	rpoA	rpoB	rpoC1	rpoC2	ycf1	ycf15	ycf3	ycf4
Schwalbea_americana_NC_023115	ndhA	ndhD	ndhF	ndhG	ndhI	ndhJ	ycf15
Lindenbergia_philippensis_NC_022859	accD	ndhK	psbF	psbI	rpoC2	ycf15
Rehmannia_chingii_NC_033534	none
Rehmannia_elata_NC_034312	none
Rehmannia_piasezkii_NC_034311	none
Rehmannia_glutinosa_NC_034308	none
Rehmannia_henryi_NC_034309	none
Rehmannia_solanifolia_NC_034310	none
Triaenophora_shennongjiaensis_NC_039781	none
Pedicularis_cheilanthifolia_NC_036010	ndhF
Arabidopsis_thaliana_NC_000932	ycf15	infA
Nicotiana_tabacum_NC_001879	ycf15	infA
[truncated: 11 more columns]
