# Supplementary material for: Structural mutations of small single copy (SSC) region in the plastid genomes of five Cistanche species and inter-species identification
Source: BMC Plant Biol. 2022 Aug 25;22:412. doi: 10.1186/s12870-022-03682-x (PMC9404617; doi:10.1186/s12870-022-03682-x)
Supplement: Supplementary file 1 — Additional file 1: Table S1. Characteristics of the five Cistanche species plastomes. Table S2. Details of plastome or chloroplast genome sequences downloaded from NCBI used in this study. Table S3. Gene content in SSC region of Orobanchaceae species. Table S4. The position of genesin LSC, IR and SSC regions in five Cistanche species. Table S5. The list of lost genes in Orobanchaceae species. Table S6. The list of pseudogenes in Orobanchaceae species. Table S7. The thirteen pairs of primers for the ampilification of DNA barcode markers. Fig. S1. The coverage depth of the four Cistanche plastomes. The raw sequence reads were mapped to the reference plastome sequences. A) C. deserticola; B) C. salsa; C) C. sinensis; D) C. tubulosa. The X-axis shows the plastome positions. The Y-axis shows the depth. The Y-axis shows the coverage depth of the mapped reads. Fig. S2. The dot plots showing the self-2-selfalignment of the four Cistanche plastomes sequences. The plots were generated using Gepard. A) C. deserticola; B) C. salsa; C) C. sinensis; D) C. tubulosa. Fig. S3. A schematic map of the Cistanche deserticola plastome.The first circle shows the species name and specific information regarding the genome (length, GC content, and the number of genes) from the center going outward. The second circle shows the length of the corresponding single short copy (SSC), inverted repeat (IRa and IRb), and large single-copy (LSC) regions from the center going outward. The third circle shows the GC content. The outer circle shows the gene names and their optional codon usage bias in parentheses.The genes are colored based on their functional categories. Genes inside andoutside of the circle are transcribed in clockwise and counterclockwise directions, represented with arrows. Fig. S4. A schematic map of the Cistanche salsa plastome. The first circle shows the species name and specific information regarding the genome (length, GC content, and the number of genes)from the center going out [file 12870_2022_3682_MOESM1_ESM.zip › TableS6.xlsx]

## Sheet: Table S6
Table S6 The list of pseudogenes in Orobanchaceae species.
Species	Pseudogene
Aphyllon_californicum_NC_025651	psbA	psbI	psbM	psbD	psbC	psbF	psbE	psbB	rpoC2	rpoB	rpoA	psaB	psaC	ndhJ	ndhK	ndhC	ndhF	ndhE	ndhG	ndhI	ndhB	ycf4	ycf15	ycf1	petA	petL	petG	petD
Aphyllon_fasciculatum_NC_039679	ndhJ	atpE	ycf4	psbB	psbT	rpl23	ycf15	ndhB	ndhE
Orobanche_latisquama_NC_025641	psbA	psbD	psbC	psbB	rps16	rps19	atpA	atpE	atpB	rpoC1	rpoC2	psaA	psaB	ycf1	ycf3	ycf15	rpl23	ndhB	ndhH
Conopholis_americana_NC_023131	psbA	psbI	rps16	atpA	rpoA	infA	rpl22	rpl23	ycf15	ndhB
Epifagus_virginiana_NC_001568	psbA	psbB	atpA	atpB	rbcL	rpoA	rpl2	rpl14	rpl23	ndhB
Brandisia_swinglei_NC_042954	ycf1
Lathraea_squamaria_NC_027838	psbA	psbK	psbD	psbC	psbJ	psbB	psbT	psbH	rbcL	cemA	ccsA	rpoC2	rpoA	psaB	psaA	psaJ	ndhJ	ndhK	ndhB	ndhF	ndhD	ndhG	ndhI	ndhA	ndhH	ycf4	ycf1	petA	petG	petB	petD	rps19	rpl23
Castilleja_paramensis_NC_031805	ndhD	ndhF	ndhH	ndhJ
Pedicularis_hallaisanensis_NC_037433	ndhJ	rpoA	ndhB	ndhE	ccsA	ycf1	ndhJ	rpoA
Pedicularis_ishidoyana_NC_029700	none
Diphelypaea_coccinea_NC_043877	ycf1	rpl32
Phelipanche_purpurea_NC_023132	petG	psaI	psaB	accD	ndhC	ndhB	ndhD	atpB	clpP	rps3	rpl22	rpl23	psbK	ycf2	ycf15
Phelipanche_ramosa_NC_023465	psbK	psbC	psbZ	accD	psaB	chpP	rpl23	rps12
Orobanche_austrohispanica_NC_031441	none
Orobanche_gracilis_NC_023464	rps16	psbK	psaA	psaB	psaC	atpA	atpB	atpE	rpl23	ndhB	ndhG	ccsA	ycf1
Orobanche_densiflora_NC_031442	none
Orobanche_crenata_NC_024845	psbA	psbK	psbI	psbC	petN	petM	psaB	psaA	psaC	ycf1	ycf3	ycf15	rbcL	clpP	rpoA	rpl22	rpl23	ndhB	ndhD	ccsA
Orobanche_pancicii_NC_031443	none
Orobanche_rapum_genistae_NC_031444	none
Schwalbea_americana_NC_023115	psbI	ndhJ	ndhK	ndhB	ndhH	ndhD
Lindenbergia_philippensis_NC_022859	none
Rehmannia_chingii_NC_033534	ycf1
Rehmannia_elata_NC_034312	ycf1
Rehmannia_piasezkii_NC_034311	ycf1
Rehmannia_glutinosa_NC_034308	none
Rehmannia_henryi_NC_034309	ycf1
Rehmannia_solanifolia_NC_034310	none
Triaenophora_shennongjiaensis_NC_039781	ycf1
Pedicularis_cheilanthifolia_NC_036010	ndhF
Arabidopsis_thaliana_NC_000932	none
Nicotiana_tabacum_NC_001879	none
